# Supplementary material for: Molecular Genotyping (SSR) and Agronomic Phenotyping for Utilization of Durum Wheat (Triticum durum Desf.) Ex Situ Collection from Southern Italy: A Combined Approach Including Pedigreed Varieties
Source: Genes (Basel). 2018 Sep 20;9(10):465. doi: 10.3390/genes9100465 (PMC6211131; doi:10.3390/genes9100465)
Supplement: Supplementary file 1 [file genes-09-00465-s001.xlsx]

## Sheet: Additional file 1 Table S1
Table S1. List of durum wheat accessions used in the study. Seed source, collecting date, geographical origin and DAPC cluster attribution of each accession are reported.
Label	Number	Accession number	Seed source1	Collecting date	Geographical origin	DAPC cluster attribution
Ti0098	98	TRI1898	IPK	1947	Unknown	C5
Ti0119	119	TRI897	IPK	1947	Unknown	C5
Ti0012	12	TRI2030	IPK	1948	Unknown	C4
Ti0013	13	TRI2965	IPK	1949	Unknown	C6
Ti0001	1	TRI3518	IPK	1950	Sicily	C6
Ti0002	2	TRI3519	IPK	1950	Sicily	C6
Ti0003	3	TRI3520	IPK	1950	Sicily	C6
Ti0004	4	TRI3851	IPK	1950	Sicily	C4
Ti0005	5	TRI3853	IPK	1950	Sicily	C6
Ti0006	6	TRI3854	IPK	1950	Sicily	C3
Ti0007	7	TRI3855	IPK	1950	Sicily	C4
Ti0009	9	TRI3857	IPK	1950	Sicily	C4
Ti0010	10	TRI3858	IPK	1950	Sicily	C4
Ti0011	11	TRI3882	IPK	1950	Calabria	C3
Ti0014	14	TRI3494	IPK	1950	Calabria	C3
Ti0016	16	TRI3862	IPK	1950	Calabria	C6
Ti0017	17	TRI3864	IPK	1950	Calabria	C4
Ti0018	18	TRI3868	IPK	1950	Calabria	C3
Ti0019	19	TRI3869	IPK	1950	Calabria	C3
Ti0020	20	TRI3870	IPK	1950	Calabria	C3
Ti0021	21	TRI3871	IPK	1950	Calabria	C3
Ti0022	22	TRI3877	IPK	1950	Calabria	C6
Ti0023	23	TRI3883	IPK	1950	Campania	C6
Ti0024	24	TRI4119	IPK	1950	Sicily	C4
Ti0026	26	TRI4127	IPK	1950	Calabria	C3
Ti0027	27	TRI4133	IPK	1950	Calabria	C6
Ti0028	28	TRI4134	IPK	1950	Calabria	C3
Ti0029	29	TRI4135	IPK	1950	Calabria	C6
Ti0030	30	TRI4137	IPK	1950	Calabria	C3
Ti0031	31	TRI4142	IPK	1950	Calabria	C6
Ti0032	32	TRI4143	IPK	1950	Calabria	C3
Ti0033	33	TRI4147	IPK	1950	Calabria	C3
Ti0101	101	TRI3523	IPK	1950	Calabria	C3
Ti0102	102	TRI3867	IPK	1950	Calabria	C3
Ti0103	103	TRI3873	IPK	1950	Calabria	C3
Ti0105	105	TRI4146	IPK	1950	Calabria	C3
Ti0106	106	TRI5253	IPK	1950	Campania	C6
Ti0034	34	TRI10445	IPK	1973	Unknown	C2
Ti0035	35	TRI10447	IPK	1974	Unknown	C3
Ti0036	36	TRI10448	IPK	1974	Unknown	C1
Ti0159	V29	Glutian	UNIBAS	1980	Basilicata	C1
Ti0160	V30	Lilian	UNIBAS	1980	Basilicata	C2
Ti0161	V31	GranoGrisien	UNIBAS	1980	Basilicata	C1
Ti0162	V32	GranoRicco	UNIBAS	1980	Basilicata	C6
Ti0037	37	TRI13031	IPK	1980	Campania	C1
Ti0039	39	TRI13057	IPK	1980	Apulia	C1
Ti0040	40	TRI13132	IPK	1980	Basilicata	C1
Ti0041	41	TRI13134	IPK	1980	Apulia	C6
Ti0123	123	TRI13079	IPK	1980	Campania	C2
Ti0120	120	TRI17755	IPK	1980	Campania	C1
Ti0038	38	TRI13033	IPK	1980	Campania	C1
Ti0163	B1	7588	CNR-IGV	1981	Basilicata	C5
Ti0165	B3	7614	CNR-IGV	1981	Basilicata	C3
Ti0166	B4	7621	CNR-IGV	1981	Basilicata	C1
Ti0167	B5	8432	CNR-IGV	1981	Basilicata	C2
Ti0168	B6	8613	CNR-IGV	1981	Basilicata	C5
Ti0169	B7	8614	CNR-IGV	1981	Basilicata	C3
Ti0175	B13	8704	CNR-IGV	1981	Basilicata	C5
Ti0177	B15	8764	CNR-IGV	1981	Basilicata	C6
Ti0178	B16	8776	CNR-IGV	1981	Basilicata	C3
Ti0042	42	TRI13466	IPK	1981	Campania	C1
Ti0047	47	TRI13516	IPK	1981	Basilicata	C1
Ti0052	52	TRI13533	IPK	1981	Campania	C3
Ti0109	109	TRI13552	IPK	1981	Campania	C1
Ti0051	51	TRI13523	IPK	1981	Basilicata	C6
Ti0053	53	TRI13542	IPK	1981	Campania	C6
Ti0054	54	TRI13545	IPK	1981	Campania	C1
Ti0056	56	TRI13553	IPK	1981	Campania	C1
Ti0043	43	TRI13493	IPK	1981	Basilicata	C5
Ti0045	45	TRI13506	IPK	1981	Basilicata	C1
Ti0046	46	TRI13515	IPK	1981	Basilicata	C1
Ti0048	48	TRI13517	IPK	1981	Basilicata	C3
Ti0049	49	TRI13520	IPK	1981	Basilicata	C5
Ti0055	55	TRI13550	IPK	1981	Campania	C6
Ti0072	72	TRI14132	IPK	1982	Basilicata	C3
Ti0076	76	TRI14159	IPK	1982	Basilicata	C5
Ti0077	77	TRI14167	IPK	1982	Basilicata	C6
Ti0078	78	TRI14169	IPK	1982	Basilicata	C1
Ti0079	79	TRI14192	IPK	1982	Basilicata	C6
Ti0084	84	TRI14204	IPK	1982	Basilicata	C6
Ti0088	88	TRI14241	IPK	1982	Basilicata	C3
Ti0089	89	TRI14246	IPK	1982	Basilicata	C3
Ti0057	57	TRI14070	IPK	1982	Basilicata	C3
Ti0058	58	TRI14071	IPK	1982	Basilicata	C3
Ti0059	59	TRI14072	IPK	1982	Basilicata	C3
Ti0060	60	TRI14076	IPK	1982	Basilicata	C5
Ti0061	61	TRI14079	IPK	1982	Basilicata	C5
Ti0062	62	TRI14080	IPK	1982	Basilicata	C6
Ti0063	63	TRI14085	IPK	1982	Basilicata	C3
Ti0065	65	TRI14114	IPK	1982	Campania	C5
Ti0066	66	TRI14126	IPK	1982	Basilicata	C5
Ti0067	67	TRI14127	IPK	1982	Basilicata	C5
Ti0069	69	TRI14129	IPK	1982	Basilicata	C5
Ti0070	70	TRI14130	IPK	1982	Basilicata	C2
Ti0071	71	TRI14131	IPK	1982	Basilicata	C5
Ti0073	73	TRI14149	IPK	1982	Basilicata	C4
Ti0074	74	TRI14154	IPK	1982	Basilicata	C5
Ti0075	75	TRI14156	IPK	1982	Basilicata	C5
Ti0080	80	TRI14193	IPK	1982	Basilicata	C3
Ti0081	81	TRI14194	IPK	1982	Basilicata	C3
Ti0082	82	TRI14200	IPK	1982	Basilicata	C6
Ti0083	83	TRI14201	IPK	1982	Basilicata	C6
Ti0085	85	TRI14205	IPK	1982	Basilicata	C6
Ti0086	86	TRI14220	IPK	1982	Basilicata	C3
Ti0087	87	TRI14223	IPK	1982	Basilicata	C3
Ti0110	110	TRI14093	IPK	1982	Campania	C6
Ti0111	111	TRI14168	IPK	1982	Basilicata	C6
Ti0112	112	TRI14231	IPK	1982	Basilicata	C3
Ti0117	117	TRI14086	IPK	1982	Basilicata	C3
Ti0124	124	TRI14111	IPK	1982	Campania	C5
Ti0130	130	TRI14197	IPK	1982	Basilicata	C6
Ti0064	64	TRI14099	IPK	1982	Campania	C6
Ti0068	68	TRI14128	IPK	1982	Basilicata	C6
Ti0096	96	TRI14959	IPK	1982	Basilicata	C5
Ti0179	B17	9526	CNR-IGV	1983	Basilicata	C1
Ti0090	90	TRI14843	IPK	1983	Basilicata	C6
Ti0091	91	TRI14844	IPK	1983	Basilicata	C6
Ti0092	92	TRI14846	IPK	1983	Basilicata	C3
Ti0093	93	TRI14865	IPK	1983	Calabria	C1
Ti0094	94	TRI14875	IPK	1983	Calabria	C3
Ti0095	95	TRI14877	IPK	1983	Calabria	C3
Ti0113	113	TRI14839	IPK	1983	Basilicata	C3
Ti0114	114	TRI14845	IPK	1983	Basilicata	C3
Ti0097	97	TRI15228	IPK	1984	Sicily	C4
Ti0118	118	TRI16458	IPK	1987	Abruzzi	C3
Ti0115	115	TRI16582	IPK	1988	Apulia	C1
Ti0129	129	TRI16565	IPK	1988	Apulia	C2
Ti0122	122	TRI18967	IPK	1988	Apulia	C2
Ti0116	116	TRI16581	IPK	1988	Apulia	C1
Ti0128	128	TRI16687	IPK	1990	Unknown	C1
Ti0121	121	TRI17389	IPK	1992	Basilicata	C1
Ti0107	107	TRI17994	IPK	1996	Basilicata	C2
Ti0108	108	TRI17997	IPK	1996	Basilicata	C2
Ti0100	100	TRI18883	IPK	1999	Apulia	C2
Ti0126	126	TRI28772	IPK	2003	Unknown	C4
Ti0127	127	TRI19146	IPK	2003	Unknown	C6
Ti0015	15	TRI3521*	IPK	1950	Calabria
Ti0170	B8	8621*	CNR-IGV	1981	Basilicata
Ti0171	B9	8624*	CNR-IGV	1981	Basilicata
Ti0172	B10	8633*	CNR-IGV	1981	Basilicata
Ti0173	B11	8635*	CNR-IGV	1981	Basilicata
Ti0174	B12	8647*	CNR-IGV	1981	Basilicata
1IPK, Institute of Plant Genetics and Crop Plant Research, Germany; UNIBAS, Centro per la Salvaguardia delle Risorse Genetiche Vegetali “Pierino Iannelli”, Università degli Studi della Basilicata, Italy; CNR-IGV, Istituto di Genetica Vegetale del Consiglio Nazionale delle Ricerche, Italy.
*=accessions identified as common wheat.

## Sheet: Additional file 1 Table S2
Table S2. List of durum wheat varieties used in the study. Year of release, pedigree, breeder and seed source of each variety are reported.
Genotype	Year of release	Registered pedigree	Breeder	Seed source	DAPC cluster attribution
Cappelli	1915	Selected from the North-African population "Jean Retifah"	Istituto Sperimentale per la Cerealicoltura-Foggia	CRA-CER	C3
Tripolino	1925	popolazione proveniente dalla Libia	Nazareno Strampelli	CRA-CER	C2
Aziziah	1925	Selected from exotic landraces "Near East"	Istituto Sperimentale per la Cerealicoltura	CRA-CER	C5
Russello	1928	Selected from the Sicilian population "Russello"	Stazione Consorziale Sperimentale di Granicoltura per la Sicilia-Caltagirone (CT)	CRA-CER	C4
Timilia	1930	Selected from landraces of Sicily	Stazione Consorziale Sperimentale di Granicoltura per la Sicilia-Caltagirone (CT)	CRA-CER	C5
Capeiti 8	1940	Eiti 6/Cappelli	Stazione Consorziale Sperimentale di Granicoltura per la Sicilia-Caltagirone (CT)	CRA-CER	C1
Trinakria	1970	B 14/Capeiti 8	Istituto di Agronomia di Palermo	CRA-CER	C2
Appulo	1973	Cappelli/Grifoni// Capeiti 8	Consorzio Riforma Fondiaria Bari	CRA-CER	C1
Creso	1974	Yaktana-54/Norin10-B//2*Cappelli-63/3/3*Tehuacan-60/4/Capelli-B144	Comitato Nazionale per l'Energia Nucleare (ENEA, ex CNEN)	CRA-CER	C2
Valgerardo	1975	Giorgio-324//Senatore Cappelli/Yuma	Istituto Sperimentale per la Cerealicoltura-Roma	CRA-CER	C2
Isa	1975	Sassari 0 130/Patrizio	Consorzio Riforma Fondiaria Bari	CRA-CER	C6
Appio	1982	Cappelli//Gaviota/Yuma	FederConsorzi	CRA-CER	C2
Duilio	1984	Cappelli//Anhinga/Flamingo,Mex	FederConsorzi	CRA-CER	C2
Adamello	1985	Valforte/Turkish line 7112	Istituto Sperimentale per la Cerealicoltura	CRA-CER	C2
Simeto	1988	Capeiti 8/Valnova	Stazione Sperimentale di Granicoltura-Sicilia	CRA-CER	C1
Svevo	1996	CIMMYT's selection/Zenit	Società Produttori Sementi-Bologna (PSB)	CRA-CER	C2
Ciccio	1996	F6 Appulo/Valnova//F5 Valforte/Patrizio	Eurogen	CRA-CER	C1
Rusticano	1996	CIMMYT's selection (CHEN S-CD26406-3B-2Y-5Y-OM-2Y-OC)	ISEA-Agroservice, Italia, SpA	CRA-CER	C2
Iride	1996	Altar 84/Ares (= Ionio)	Società Produttori Sementi-Bologna (PSB)	CRA-CER	C2
Claudio	1998	CIMMYT's selection 35/Durango//IS1938/Grazia	Società Italiana Sementi (SIS)	CRA-CER	C2
Dylan	2002	Neodur/Ulisse	Consorzio Nazionale Sementi (CO.NA.SE)	CRA-CER	C2
Latinur	2004	n.a.	RAGT semences, CGS SEMENTI S.P.A.	CRA-CER	C2
Anco Marzio	2003	Stotka//Altar84/Ald	Società Italiana Sementi (SIS)	CRA-CER	C2
Saragolla	2004	Iride/Linea PSB 0114 PBS	Syngenta	CRA-CER	C2
Dorato	2004	FZ512/IDSN - 18 168	ISEA-Agroservice, Italia, SpA	CRA-CER	C2
Arnacoris	2005	n.a.	Eurodur e Limagrain Italia SpA	CRA-CER	C2
Alemanno	2006	Cappelli/Duilio	Compagnia Sementi Elette Meridionali (CO.S.E.ME)	CRA-CER	C2
Tirex	2007	Svevo/Nefer	Consorzio Nazionale Sementi (CO.NA.SE)/Apsovsementi	CRA-CER	C2
CRA-CER, Centro di Ricerca per la Cerealicoltura-Foggia, Italy
n.a.: not available

## Sheet: Additional file 1 Table S3
	Table S3. Primers sequence and characteristics of the 44 SSRs markers used to study diversity in a durum wheat germplasm collection from Southern Italy.
	Locus	Chromosome location	Primer sequence (5'-3')	Repeat motif	Tan (°C)	Allele size range bp	Na	He	Reference
	TAGLUT	1A	F: GCAGACCTGTGTCATTGGTC	(CAG)5(CAA)8	60 °C	145-160	3	0.558	Devos et al., 1995
			R: GATATAGTGGCAGCAGGATACG
	Xgwm164	1A	F: ACATTTCTCCCCCATCGTC	(CT)16	58 °C	120-130	3	0.481	Röder et al., 1998
			R: TTGTAAACAAATCGCATGCG
	Xgwm357	1A	F: TATGGTCAAAGTTGGACCTCG	(GA)18	55 °C	115-120	2	0.206	Röder et al., 1998
			R: AGGCTGCAGCTCTTCTTCAG
	TAGLGAP	1B	F: TCCCGCCATGAGTCAATC	(CAA)15	60 °C	210-290	3	0.646	Devos et al., 1995
			R: TTGGGAGACACATTGGCC
	Xgwm268	1B	F: AGGGGATATGTTGTCACTCCA	(GA)17TA(GA)27	55 °C	200-235	5	0.723	Röder et al., 1998
			R: TTATGTGATTGCGTACGTACCC
	Xgwm413*	1B	F: TGCTTGTCTAGATTGCTTGGG	(GA)18	60 °C	96-112	9	0.71	Röder et al., 1998
			R: GATCGTCTCGTCCTTGGCA
	Xgwm95	2A	F: GATCAAACACACACCCCTCC	(AC)16	60 °C	110-130	3	0.547	Röder et al., 1998
			R: AATGCAAAGTGAAAAACCCG
	Xgwm448	2A	F: AAACCATATTGGGAGGAAAGG	(GA)29	60 °C	220-250	6	0.804	Röder et al., 1998
			R: CACATGGCATCACATTTGTG
	Xgwm372*	2A	F: AATAGAGCCCTGGGACTGGG	(GA)>51	60 °C	294-333	8	0.745	Röder et al., 1998
			R: GAAGGACGACATTCCACCTG
	Xgwm526	2B	F: CAATAGTTCTGTGAGAGCTGCG	(CT)16	55 °C	140-160	4	0.58	Röder et al., 1998
			R: CCAACCCAAATACACATTCTCA
	Xgwm374	2B	F: ATAGTGTGTTGCATGCTGTGTG	(GT)17	60 °C	180-205	3	0.105	Röder et al., 1998
			R: TCTAATTAGCGTTGGCTGCC
	Xgwm155	3A	F: CAATCATTTCCCCCTCCC	(CT)19	62 °C	120-140	3	0.527	Röder et al., 1998
			R: AATCATTGGAAATCCATATGCC
	Xgwm369	3A	F: CTGCAGGCCATGATGATG	(CT)11(T)2(CT)21	60 °C	180-290	4	0.673	Röder et al., 1998
			R: ACCGTGGGTGTTGTGAGC
	Xgwm493	3B	F: TTCCCATAACTAAAACCGCG	(CA)43	60 °C	140-210	4	0.626	Röder et al., 1998
			R: GGAACATCATTTCTGGACTTTG
	Xgwm389	3B	F: ATCATGTCGATCTCCTTGACG	(CT)14(GT)16	62 °C	130-180	4	0.575	Röder et al., 1998
			R: TGCCATGCACATTAGCAGAT
	Xwmc231*	3B	F: CATGGCGAGGAGCTCGGTGGT	(GT)8GC(GT)3 -imp- (GA)10	60 °C	229-276	10	0.754	Somers et al., 2004
			R: GTGGAGCACAGGCGGAGCAAG
	Xgpw7148*	3B	F: GCACACAACGACACTTGCTT	(AG)21	60 °C	85-111	10	0.694	Sourdille et al., 2004
			R: GCTTAGCTGCTTGCTTTGTG
	Xgwm285*	3B	F: ATGACCCTTCTGCCAAACAC	(GA)27	60 °C	215-231	8	0.72	Somers et al., 2004
			R: ATCGACCGGGATCTAGCC
	Xgwm165-4A	4A	F: TGC AGT GGT CAG ATG TTT CC	(GA)20	60 °C	185-200	2	0.5	Röder et al., 1998
			R: CTT TTC TTT CAG ATT GCG CC
	Xgwm610	4A	F: CTG CCT TCT CCA TGG TTT GT	(GA)17	60 °C	150-180	4	0.604	Röder et al., 1998
			R: AAT GGC CAA AGG TTA TGA AGG
	Xgpw2302*	4A	F: GCTTCACATCATAGTGTGGATAAGA	(GA)25	60 °C	167-199	14	0.701	Sourdille et al., 2004
			R: AAGCACCTCCCATGCATATC
	Xgpw2239*	4A	F: CAACCATATGCCCAGGAGAC	(CT)26	60 °C	194-200	4	0.587	Sourdille et al., 2004
			R: TGTTGCTGTCTGAAACAGGG
	Xgwm601*	4A	F: ATCGAGGACGACATGAAGGT	(CT)17	60 °C	148-162	7	0.493	Röder et al., 1998
			R: TTAAGTTGCTGCCAATGTTCC
	Xgwm6	4B	F: CGTATCACCTCCTAGCTAAACTAG	(GA)40	59 °C	170-250	7	0.832	Röder et al., 1998
			R: AGCCTTATCATGACCCTACCTT
	Xgwm165-4B	4B	F: TGCAGTGGTCAGATGTTTCC	(GA)20	60 °C	240-270	4	0.688	Röder et al., 1998
			R: CTTTTCTTTCAGATTGCGCC
	Xgpw4082*	4B	F: CTTTCTTTCCCCTCCTGTCC	(TG)23(GA)16.5	60 °C	216-235	7	0.61	Sourdille et al., 2004
			R: ATCATCACAAATGCAGCGAG
	Xgwm495*	4B	F: GAGAGCCTCGCGAAATATAGG	(GA)20	60 °C	163-183	8	0.77	Röder et al., 1998
			R: TGCTTCTGGTGTTCCTTCG
	Xgwm415	5A	F: GATCTCCCATGTCCGCC	(GA)25	55 °C	130-140	2	0.285	Röder et al., 1998
			R: CGACAGTCGTCACTTGCCTA
	Xgwm304	5A	F: AGGAAACAGAAATATCGCGG	(CT)22	55 °C	190-210	5	0.676	Röder et al., 1998
			R: AGGACTGTGGGGAATGAATG
	Xgpw4004*	5A	F: CGCCTCGGATTCTATTCTTG	n.a.	60 °C	213-234	12	0.719	GrainGenes
			R: CTTACTGCGGCCTTGAGTTG
	Xgwm408	5B	F: TCGATTTATTTGGGCCACTG	(CA)>22(TA)(CA)7(TA)9	55 °C	160-200	2	0.467	Röder et al., 1998
			R: GTATAATTCGTTCACAGCACGC
	Xgwm234*	5B	F: GAGTCCTGATGTGAAGCTGTTG	(CT)16(CA)20	55 °C	222-254	9	0.72	Röder et al., 1998
			R: CTCATTGGGGTGTGTACGTG
	Xgwm169	6A	F: ACCACTGCAGAGAACACATACG	(GA)23	60 °C	185-200	2	0.331	Röder et al., 1998
			R: GTGCTCTGCTCTAAGTGTGGG
	Xgwm570	6A	F: TCGCCTTTTACAGTCGGC	(CT)14(GT)18	60 °C	100-150	4	0.51	Röder et al., 1998
			R: ATGGGTAGCTGAGAGCCAAA
	Xgwm518	6B	F: CAGGGTGGTGCATGCAT	(CA)34	58 °C	120-220	5	0.764	Röder et al., 1998
			R: CTTTGTGCACCTCTCTCTCC
	Xgwm219	6B	F: GATGAGCGACACCTAGCCTC	(GA)35	60 °C	150-200	4	0.684	Röder et al., 1998
			R: GGGGTCCGAGTCCACAAC
	Xgwm193*	6B	F: CTTTGTGCACCTCTCTCTCC	(CT)24imp(CA)8	60 °C	158-184	5	0.619	Korzun et al., 1997
			R: AATTGTGTTGATGATTTGGGG
	Xgwm282	7A	F: TTGGCCGTGTAAGGCAG	(GA)38	55 °C	170-250	6	0.683	Röder et al., 1998
			R: TCTCATTCACACACAACACTAGC
	Xgwm332	7A	F: AGCCAGCAAGTCACCAAAAC	(GA)36	60 °C	190-250	4	0.479	Röder et al., 1998
			R: AGTGCTGGAAAGAGTAGTGAAGC
	Xgpw2103*	7A	F: CGTATGCAGCATGGCATC	(TC)25	60 °C	227-314	6	0.597	Sourdille et al., 2004
			R: GCTATGTTGTGTGGCATTGG
	Xgwm46	7B	F: GCACGTGAATGGATTGGAC	(GA)2GC(GA)33	60 °C	170-190	4	0.596	Röder et al., 1998
			R: TGACCCAATAGTGGTGGTCA
	Xgwm611	7B	F: CATGGAAACACCTACCGAAA	(GA)32	55 °C	140-190	6	0.77	Röder et al., 1998
			R: CGT GCA AAT CAT GTG GTA GG
	Xgwm297*	7B	F: ATCGTCACGTATTTTGCAATG	(GT)12(GA)18	55 °C	152-176	8	0.669	Korzun et al., 1997
			R: TGCGTAAGTCTAGCATTTTCTG
	Xgwm537*	7B	F: ACATAATGCTTCCTGTGCACC	(CA)18(TA)13	60 °C	206-222	9	0.694	Röder et al., 1998
			R: GCCACTTTTGTGTCGTTCCT
	Mean						5.5	0.607
	n.a.=not available
	*=SSRs markers included in the second set of markers analyzed in this study.
	Na=number of observed alleles per locus.
	He=gene diversity or expected heterozygosity.

## Sheet: Additional file 1 Table S4
Table S4. ANOVA analysis for the morphological traits measured on the wheat germplasm collection. Variation: between germplasm type (accessions and varieties) and between accessions among germplasm type (*,**,*** significant for P < 0.05; P < 0.01; P < 0.001. ns=not sigificant).
Variation	Heading date					Plant height					Spike length
	GL	Variance	F			GL	Variance	F			GL	Variance	F
Between germoplasm type	1	587.781	67.6	***		1	65246.2	686	***		1	153.244	70.72	***
Between accessions (among germoplasm type)	151	157.587	18.12	***		160	1017.5	10.7	***		160	14.1057	6.51	***
Error	292	8.69463				308	95.1108				307	2.16706
Variation	Spikelets number/spike					Fertile spikelets number/spike					Kernel length
	GL	Variance	F			GL	Variance	F			GL	Variance	F
Between germoplasm type	1	1379.67	759.27	***		1	244.366	38.51	***		1	0.53413	4.23	*
Between accessions (among germoplasm type)	160	28.9462	15.93	***		160	24.8087	3.91	***		160	0.95337	7.55	***
Error	308	1.8171				308	6.34578				308	0.12633
Variation	Kernel width					Kernels number/spike					Kernels weight /spike
	GL	Variance	F			GL	Variance	F			GL	Variance	F
Between germoplasm type	1	0.26524	4.92	*		1	194.118	2.97	ns		1	1.4174	5.63	*
Between accessions (among germoplasm type)	160	0.4166	7.72	***		160	186.323	2.85	***		160	1.13064	4.49	***
Error	308	0.05394				308	65.4167				308	0.25198
Variation	1000 kernels weight					Kernels number/spikelet					Kernels number/fertile spikelets
	GL	Variance	F			GL	Variance	F			GL	Variance	F
Between germoplasm type	1	1639.02	35.28	***		1	20.4745	171.74	***		1	9.45683	104.08	***
Between accessions (among germoplasm type)	160	381.267	8.21	***		160	0.39414	3.31	***		160	0.25939	2.85	***
Error	308	46.4578				308	0.11922				308	0.09086

## Sheet: Additional file 1 Table S5
Table S5. Summary statistics with mean values, coefficient of variation (CV), minimum (Min) and maximum (Max) for morpho-quantitative traits measured on 136 accessions and 28 varieties.
	Accessions				Varieties
Traits	Mean	CV	Min	Max	Mean	CV	Min	Max
Heading date (days from 1° April)	38.87	21.01	28	78	36.17	15.77	26	57
Plant height (cm)	101.69	20.61	48	147.5	72.09	23.86	49	115.5
Spike length (cm)	19.53	12.77	13.6	27.3	18.06	14.01	12.5	25
Spikelets number/spike (n)	21.73	15.78	12	29	17.4	16.73	13	25
Fertile spikelets number/spike (n)	17.5	21.42	1	27	15.69	16.96	9	22
Kernel length (mm)	7.4	8.94	4.8	9	7.31	7.39	5.8	8.5
Kernel width (mm)	2.62	16.98	0.6	3.6	2.56	12.1	1.6	3.1
Kernels number/spike (n)	36.4	28.97	1	73	38.04	24.78	16	71
Kernels weight /spike (g)	1.95	39.94	0	4	1.81	31.94	0.6	3.5
1000 kernels weight (g)	52.26	25.67	0	78.95	47.42	19.48	21.43	66.67
Kernels number/spikelet (n)	1.68	26.65	0.04	3.2	2.21	23.2	0.76	3.74
Kernels number/fertile spikelets (n)	2.06	18.39	0.44	3.23	2.42	17.04	1.33	3.74

## Sheet: Additional file 1 Figure S1
Figure S1. Bayesian Information Content (BIC) for increasing values of the number of clusters. The chosen number of clusters was K = 6.

## Sheet: Additional file 1 Figure S2
Figure S2 . STRUCTURE estimation of the number of subpopulations for K ranging from 2 to 10 by mean likelihoods (A) and Delta K values (ΔK) (B).

## Sheet: Additional file 1 Figure S3
Figure S3. Means and ranges of variation for 12 morpho-physiological plant characters for six DAPC group clusters obtained from 136 durum wheat accession (in black) and 28 varieties (in red).
